# Supplementary material for: Expanded criteria for pretreatment staging CT in breast cancer
Source: BJS Open. 2021 Mar 14;5(2):zraa006. doi: 10.1093/bjsopen/zraa006 (PMC7955978; doi:10.1093/bjsopen/zraa006)
Supplement: zraa006_Supplementary_Data [file zraa006_supplementary_data.zip]

Archive with 3 entries (3 files):
- Suppl_info_1_Roszkowski_et_al.docx
- Suppl_info_2_Roszkowski_et_al.docx
- TAbles.odt
