# Supplementary material for: Expanded criteria for pretreatment staging CT in breast cancer
Source: BJS Open. 2021 Mar 14;5(2):zraa006. doi: 10.1093/bjsopen/zraa006 (PMC7955978; doi:10.1093/bjsopen/zraa006)
Supplement: zraa006_Supplementary_Data [file zraa006_supplementary_data.zip › TAbles.odt]

Table 1: Summarised current European guidelines on systemic staging for breast cancer
Source
Summarised guidance on which patients should be staged
NICE CG813
Assess for the presence and extent of metastases in advanced breast cancer (stage IV) using appropriate modalities
NICE QS124
People with early invasive breast cancer do not undergo staging investigations for distant metastatic disease in the absence of symptoms.
Royal College of Radiologists (RCR)20
Indications for staging:
T3 and T4 primary cancers
>4 abnormal nodes at axillary ultrasound or >4 macrometastatic nodes at axillary surgery
If symptoms raise the suspicion of metastatic disease
At present, there is no evidence base for carrying out staging prior to neoadjuvant chemotherapy in <T2 tumours with <N1 disease
London Cancer Surgical Guidelines21
Indications for staging using CT scan and isotope bone scan:
Symptoms suggestive of metastases
Recurrent disease
Significant nodal involvement (e.g. ≥4 nodes)
As part of an approved clinical trial
Inflammatory breast cancer
Locally advanced disease
Large primary tumours (e.g. >5cm)
ESMO5
Staging can be considered for patients with:
Clinically positive axillary nodes
Large tumours (e.g. ≥5cm)
Aggressive biology
Clinical signs, symptoms or laboratory values suggesting presence of metastases
ABS19
Consider staging for:
Recurrent breast cancer
Symptoms suggesting possible metastases
Partaking in a clinical trial
Recommended for neo-adjuvant therapy
NCCN32
Consider staging with body CT, bone scan and (optional) PET-CT for:
Signs or symptoms of possible metastases
Stage IV disease
Inflammatory breast cancer
Work-up prior to pre-operative systemic therapy
>4 positive axillary nodes at surgery
Routine systemic staging is not indicated for early breast cancer in the absence of symptoms

Table 2: Patient features and disease characteristics of the 1025 patients in the dataset
Features at presentation
n (% of whole cohort)
Percentage staged with CT pre-treatment or post-operatively
Personal or family histories
Previous ipsilateral breast cancer
51 (5.0%)
76.5%
Previous contralateral breast cancer
38 (3.7%)
55.3%
Low or moderate risk family history
119 (11.6%)
29.4%
High risk family history (including BRCA)
12 (1.2%)
75.0%
T stage
T1
482 (47.0%)
19.1%
T2
389 (38.0%)
36.5%
T3
45 (4.4%)
51.1%
T4
86 (8.4%)
65.1%
Specific imaging characteristics
Inflammatory cancer
13 (1.3%)
100%
Multifocal cancer
185 (18.0%)
50.3%
Abnormal or equivocal axillary nodes on US
267 (26.0%)
73.0%
Histology
Invasive ductal carcinoma of no special type
777 (75.8%)
34.4%
Invasive lobular carcinoma
87 (8.5%)
25.3%
Mixed or other disease
161 (15.7%)
21.1%
Histologic grade
Grade 1
158 (15.4%)
17.7%
Grade 2
536 (52.3%)
28.0%
Grade 3
295 (28.8%)
49.2%
Specific molecular subtypes
Triple receptor negative
104 (10.1%)
55.8%
All HER2 positive disease
114 (11.1%)
37.7%
ER negative, HER2 positive
48 (4.7%)
52.1%
Other features
Symptoms of possible metastatic disease at presentation (e.g. bone pain)
29 (2.8%)
89.7%


Table 3: The incidence of metastatic disease for specific variables
Variable
n
% initially staged
Incidence of detected distant metastases


At presentation
After 26.8 months follow-up
Inflammatory breast cancer
13
100%
46.2%
61.5%
Symptoms of possible metastases
23
100%
34.8%
65.2%
T4 disease
75
74.7%
21.3%
32.0%
Tumour size ≥3cm and N1+
115
86.1%
18.8%
34.8%
HER2 +ve, ER -ve
46
54.3%
17.4%
26.1%
T2+ N1+
154
85.1%
16.9%
32.5%
Before neo-adjuvant chemotherapy
78
96.2%
16.7%
30.8%
Ipsilateral recurrence
41
95.1%
14.6%
29.3%
N1+ on axillary US
176
80.7%
13.8%
31.3%
Age ≤40 years
54
66.7%
11.1%
29.6%
T3 disease
44
52.3%
9.1%
18.2%
Previous contralateral cancer
36
58.3%
8.3%
13.9%
Grade 3
295
49.2%
8.0%
19.7%
Multifocal disease
172
54.1%
6.4%
16.9%
Triple receptor negative
98
59.2%
6.1%
22.4%
T3 N0 disease
19
15.8%
5.9%
15.8%
Lobular carcinoma
85
25.9%
5.9%
11.8%
Family history of breast cancer
126
34.9%
0.8%
8.7%
Lymphovascular invasion in core
7
85.7%
0%
14.3%


Table 4: Tumour size and nodal appearances - positive predictive values (PPV) for distant metastatic disease (DMD)
Variable
n
PPV for DMD
Tumour size (T stage disregarded)
Less than 2cm
482
1.2%
2cm or more
483
7.2%
3cm or more
229
11.4%
4cm or more
115
11.3%
5cm or more
44
9.1%
Nodal appearances
Normal
748
1.9%
1 abnormal node only
82
11.0%
>1 (multiple) abnormal nodes
113
15.9%
Axillary nodal mass >25mm
12
8.3%


# Table 5: Logistic regression coefficients estimates for four different models
# Model 1: Six variables and their independent relationship with distant metastatic disease at presentation. Area under ROC curve = 0.71 (n=988). Statistically significant values highlighted.
# Variable
# Coefficient
# Standard error
# z-statistic
# p-value
# Lower 95%
# Upper 95%
# Odds ratio
# VIF
# Standard coefficient
# Constant
# -3.479
# 0.267
# -13.054
# 0.000
# -4.002
# -2.957
# 
# 
# 
# Age 60 or over
# -0.252
# 0.325
# -0.777
# 0.437
# -0.889
# 0.385
# 0.777
# 1.019
# -0.069
# High risk family history
# -18.216
# 6,754
# -0.003
# 0.998
# -13,256
# 13,220
# -
# 1.014
# -1.101
# ILC or mixed ductal-lobular
# 0.085
# 0.479
# 0.176
# 0.860
# -0.855
# 1.024
# 1.088
# 1.006
# 0.015
# Previous contralateral cancer
# 0.816
# 0.655
# 1.245
# 0.213
# -0.468
# 2.100
# 2.262
# 1.002
# 0.084
# Previous ipsilateral cancer
# 1.305
# 0.510
# 2.560
# 0.010
# 0.306
# 2.305
# 3.689
# 1.006
# 0.144
# T4 disease
# 2.228
# 0.337
# 6.606
# 0.000
# 1.567
# 2.889
# 9.280
# 
# 
# Model 2: Five variables and their independent relationship with distant metastatic disease at presentation. Area under ROC curve = 0.81 (n=947).  Statistically significant values highlighted.
# Variable
# Coefficient
# Standard error
# z-statistic
# p-value
# Lower 95%
# Upper 95%
# Odds ratio
# VIF
# Standard coefficient
# Constant
# -6.303
# 1.076
# -5.857
# 0.000
# -8.412
# -4.194
# 
# 
# 
# Invasive ductal carcinoma
# 0.291
# 0.476
# 0.611
# 0.541
# -0.643
# 1.225
# 1.338
# 1.009
# 0.068
# Inflammatory cancer
# 2.690
# 0.617
# 4.361
# 0.000
# 1.481
# 3.899
# 14.733
# 1.015
# 0.173
# Multifocality
# 0.189
# 0.410
# 0.461
# 0.645
# -0.615
# 0.993
# 1.208
# 1.030
# 0.040
# Symptomatic clinic attender
# 2.974
# 1.022
# 2.909
# 0.004
# 0.970
# 4.977
# 19.562
# 1.034
# 0.804
# Symptoms of distant metastases
# 2.571
# 0.516
# 4.982
# 0.000
# 1.560
# 3.583
# 13.079
# 1.009
# 0.219

# Model 3: Six variables and their independent relationship with distant metastatic disease at presentation. Area under ROC curve = 0.80 (n=947).  Statistically significant values highlighted.
# Variable
# Coefficient
# Standard error
# z-statistic
# p-value
# Lower 95%
# Upper 95%
# Odds ratio
# VIF
# Standard coefficient
# Constant
# -4.334
# 0.319
# -13.571
# 0.000
# -4.960
# -3.708
# 
# 
# 
# Age 40 or less
# 0.426
# 0.517
# 0.824
# 0.410
# -0.587
# 1.440
# 1.531
# 1.062
# 0.055
# Any abnormal nodes on US
# 2.150
# 0.387
# 5.555
# 0.000
# 1.391
# 2.908
# 8.583
# 1.114
# 0.479
# Central tumour
# -0.047
# 0.498
# -0.095
# 0.925
# -1.024
# 0.930
# 0.954
# 1.047
# -0.009
# Symptoms of distant mets
# 2.670
# 0.539
# 4.956
# 0.000
# 1.614
# 3.726
# 14.445
# 1.007
# 0.227
# Synchronous bilateral cancers
# 0.023
# 0.771
# 0.030
# 0.976
# -1.488
# 1.534
# 1.023
# 1.001
# 0.003
# T3 disease
# 0.143
# 0.619
# 0.231
# 0.817
# -1.070
# 1.356
# 1.154
# 1.061
# 0.017
# Model 4: Six variables and their independent relationship with distant metastatic disease at presentation. Area under ROC curve = 0.82 (n=947).  Statistically significant values highlighted.
# Variable
# Coefficient
# Standard error
# z-statistic
# p-value
# Lower 95%
# Upper 95%
# Odds ratio
# VIF
# Standard coefficient
# Constant
# -4.433
# 0.324
# -13.693
# 0.000
# -5.068
# -3.799
# 
# 
# 
# Grade 3
# 0.509
# 0.398
# 1.281
# 0.200
# -0.270
# 1.289
# 1.664
# 1.311
# 0.128
# ER negative HER2 positive
# 1.120
# 0.520
# 2.152
# 0.031
# 0.100
# 2.140
# 3.064
# 1.117
# 0.133
# Lymphovascular invasion on initial core biopsy
# -18.280
# 5,235
# -0.003
# 0.997
# -10,279
# 10,243
# -
# 1.020
# -0.865
# T4 disease
# 1.794
# 0.382
# 4.698
# 0.000
# 1.046
# 2.543
# 6.016
# 1.043
# 0.268
# Triple receptor negative
# 0.130
# 0.532
# 0.245
# 0.807
# -0.913
# 1.173
# 1.139
# 1.192
# 0.022
# Tumour 3cm or more
# 1.416
# 0.380
# 3.730
# 0.000
# 0.672
# 2.161
# 4.122
# 1.105
# 0.335


# Table 6: Logistic regression coefficients estimates. Four variables and their independent relationship with distant metastatic disease at presentation. Area under ROC curve = 0.85 (n=947)
# Variable
# Coefficient
# Standard error
# z-statistic
# p-value
# Lower 95%
# Upper 95%
# Odds ratio
# VIF
# Standard coefficient
# Constant
# -4.335
# 0.287
# -15.125
# 0.000
# -4.897
# -3.773
# 
# 
# 
# ER-ve HER2+ve
# 1.261
# 0.514
# 2.452
# 0.014
# 0.253
# 2.270
# 3.530
# 1.029
# 0.150
# Symptoms of possible mets
# 2.794
# 0.556
# 5.024
# 0.000
# 1.704
# 3.884
# 16.346
# 1.009
# 0.238
# Tumour ≥3cm and N1+
# 1.575
# 0.400
# 3.939
# 0.000
# 0.791
# 2.359
# 4.831
# 1.110
# 0.280
# T4 disease
# 1.835
# 0.423
# 4.334
# 0.000
# 1.005
# 2.665
# 6.267
# 1.080
# 0.274


Table 7: Modelled data (n=1025)
Staging model
Projected number of pre-treatment CTs
Metastatic disease detection rate of these CTs
Missed metastatic cases pre-treatment
Projected number of post-operative CTs if performed for unexpected pN2+
Metastatic disease detection rate of post-operative CTs
Model 1: London Criteria
T4
Recurrence
Symptoms of poss mets
151
19.9%
17
86
7.0%
Model 2: 
T4
Recurrence
Symptoms of poss mets
Tumour ≥3cm & N1+
228
17.1%
8
56
5.4%
Model 3:
T4
Recurrence
Symptoms of poss mets
Tumour ≥3cm & N1+
Before NAC
260
16.2%
5
53
5.7%
